# Supplementary material for: In Vitro Microbiological and Drug Release of Silver/Ibuprofen Loaded Wound Dressing Designed for the Treatment of Chronically Infected Painful Wounds
Source: Antibiotics (Basel). 2021 Jul 2;10(7):805. doi: 10.3390/antibiotics10070805 (PMC8300664; doi:10.3390/antibiotics10070805)
Supplement: Supplementary file 1 [file antibiotics-10-00805-s001.zip]

Archive with 1 entries (1 files):
- antibiotics-1267022-supplementary.pdf
